# Supplementary material for: Association of Skipping Breakfast with Metabolic Syndrome and Its Components: A Systematic Review and Meta-Analysis of Observational Studies
Source: Nutrients. 2025 Oct 3;17(19):3155. doi: 10.3390/nu17193155 (PMC12525555; doi:10.3390/nu17193155)
Supplement: Supplementary file 1 [file nutrients-17-03155-s001.zip]

Archive with 1 entries (1 files):
- nutrients-3869018-supplementary.pdf
